# Supplementary material for: Anti-inflammatory activity of Boletus aereus polysaccharides: Involvement of digestion and gut microbiota fermentation
Source: Food Chem X. 2023 Dec 9;21:101052. doi: 10.1016/j.fochx.2023.101052 (PMC10770587; doi:10.1016/j.fochx.2023.101052)
Supplement: Supplementary data 2 [file mmc2.xlsx]

## Sheet: Sheet1
	spec		env	r	p	rd	pd
		Mantel tests of SCFAs-Producing Microbes versus env	pH	0.79693	0.001	>= 0.4	< 0.01
1	Spec01		reducing_sugar	0.202241	0.093	0.2 - 0.4	>= 0.05
2	Spec01		Total_residual_carbohydrate	0.520486	0.007	>= 0.4	< 0.01
3	Spec01		Acetic_acid	0.892778	0.001	>= 0.4	< 0.01
4	Spec01		i_Butyric_acid	-0.00424055	0.412	< 0.2	>= 0.05
5	Spec01		n_Butyric_acid	0.169598	0.216	< 0.2	>= 0.05
6	Spec01		i_Valeric_acid	0.198712	0.119	< 0.2	>= 0.05
7	Spec01		n_Valeric_acid	0.369143	0.044	0.2 - 0.4	0.01 - 0.05
8	Spec01		Total_SCFAs	0.697056	0.012	>= 0.4	0.01 - 0.05
9	Spec01		TNF_α	0.3169	0.011	0.2 - 0.4	0.01 - 0.05
10	Spec01		NO	0.356293	0.029	0.2 - 0.4	0.01 - 0.05
11	Spec01
12	Spec02	Mantel tests of Inflammation-Related Microbes versus env	pH	0.491563	0.033	>= 0.4	0.01 - 0.05
13	Spec02		reducing_sugar	0.324002	0.066	0.2 - 0.4	>= 0.05
14	Spec02		Total_residual_carbohydrate	0.651659	0.009	>= 0.4	< 0.01
15	Spec02		Acetic_acid	0.379224	0.054	0.2 - 0.4	>= 0.05
16	Spec02		i_Butyric_acid	0.659228	0.002	>= 0.4	< 0.01
17	Spec02		n_Butyric_acid	0.18104	0.091	< 0.2	>= 0.05
18	Spec02		i_Valeric_acid	0.0586793	0.258	< 0.2	>= 0.05
19	Spec02		n_Valeric_acid	-0.00234789	0.354	< 0.2	>= 0.05
20	Spec02		Total_SCFAs	0.570053	0.013	>= 0.4	0.01 - 0.05
21	Spec02		TNF_α	0.637907	0.006	>= 0.4	< 0.01
22	Spec02		NO	0.575652	0.015	>= 0.4	0.01 - 0.05
23	Spec03
24	Spec03	Mantel tests of Polysaccharide degradation Microbes versus env	pH	0.876084	0.001	>= 0.4	< 0.01
25	Spec03		reducing_sugar	0.252079	0.046	0.2 - 0.4	0.01 - 0.05
26	Spec03		Total_residual_carbohydrate	0.699571	0.012	>= 0.4	0.01 - 0.05
27	Spec03		Acetic_acid	0.910869	0.001	>= 0.4	< 0.01
28	Spec03		i_Butyric_acid	0.111532	0.223	< 0.2	>= 0.05
29	Spec03		n_Butyric_acid	0.172778	0.105	< 0.2	>= 0.05
30	Spec03		i_Valeric_acid	0.0695442	0.253	< 0.2	>= 0.05
31	Spec03		n_Valeric_acid	0.24441	0.094	0.2 - 0.4	>= 0.05
32	Spec03		Total_SCFAs	0.819093	0.001	>= 0.4	< 0.01
33	Spec03		TNF_α	0.483871	0.013	>= 0.4	0.01 - 0.05
Showing 1 to 14 of 33 entries, 6 total columns			NO	0.580289	0.013	>= 0.4	0.01 - 0.05

## Sheet: Sheet2
SCFAs-Producing Microbes lists	Propionibacterium
	Bifidobacterium
	Prevotella
	Lactobacillus
	Clostridium
	Anaerostipes
	Coprococcus
	Lachnospira
	Roseburia
	Faecalibacterium
	Oscillospira
	Phascolarctobacterium
Inflammation-Related Microbes lists	Odoribacter
	Mucispirillum
	Staphylococcus
	Christensenella
	Anaerofustis
	Blautia
	Ruminococcus
	Fusobacterium
	Sutterella
	Bilophila
	Shigella
Polysaccharide degradation Microbes lists	Bacteroides
	Prevotella
	Ochrobactrum
	Roseomonas
	Citrobacter
	Klebsiella
	Stenotrophomonas
